# Supplementary material for: Porphyromonas gingivalis triggers microglia activation and neurodegenerative processes through NOX4
Source: Front Cell Infect Microbiol. 2024 Oct 14;14:1451683. doi: 10.3389/fcimb.2024.1451683 (PMC11513391; doi:10.3389/fcimb.2024.1451683)
Supplement: Supplementary file 1 [file Table1.xlsx]

## Sheet: Supplementary Table S1
FC ([W50] vs [unstimulated])	GeneSymbol	GeneName	Description
7.9763093	KLHL6-AS1	KLHL6 antisense RNA 1	Homo sapiens KLHL6 antisense RNA 1 (KLHL6-AS1), long non-coding RNA [NR_046687]
7.0528193	ITGB6	integrin subunit beta 6	Homo sapiens integrin subunit beta 6 (ITGB6), transcript variant 1, mRNA [NM_000888]
5.8406434	ITGA11	integrin subunit alpha 11	Homo sapiens integrin subunit alpha 11 (ITGA11), mRNA [NM_001004439]
5.8034654	NKAIN4	sodium/potassium transporting ATPase interacting 4	Homo sapiens sodium/potassium transporting ATPase interacting 4 (NKAIN4), transcript variant 1, mRNA [NM_152864]
5.2225666			novel transcript [ENST00000526947]
4.954557	FOXS1	forkhead box S1	forkhead box S1 [Source:HGNC Symbol;Acc:HGNC:3735] [ENST00000375978]
4.688662	PROC	protein C, inactivator of coagulation factors Va and VIIIa	Homo sapiens protein C, inactivator of coagulation factors Va and VIIIa (PROC), mRNA [NM_000312]
4.6378837	ITGA11	integrin subunit alpha 11	Homo sapiens integrin subunit alpha 11 (ITGA11), mRNA [NM_001004439]
4.3809066			novel transcript [ENST00000428667]
4.2739162	PROC	protein C, inactivator of coagulation factors Va and VIIIa	Homo sapiens protein C, inactivator of coagulation factors Va and VIIIa (PROC), mRNA [NM_000312]
4.004692			novel transcript [ENST00000429588]
3.9314783	COL4A4	collagen type IV alpha 4 chain	Homo sapiens collagen type IV alpha 4 chain (COL4A4), mRNA [NM_000092]
3.8876958	ERG	ETS transcription factor ERG	Homo sapiens ETS transcription factor ERG (ERG), transcript variant 2, mRNA [NM_004449]
3.83617	LOC105373051	uncharacterized LOC105373051	Homo sapiens uncharacterized LOC105373051 (LOC105373051), long non-coding RNA [NR_134632]
3.822522	NOX4	NADPH oxidase 4	Homo sapiens NADPH oxidase 4 (NOX4), transcript variant 1, mRNA [NM_016931]
3.7267866	lnc-NFATC2-1	lnc-NFATC2-1:1	LNCipedia lincRNA (lnc-NFATC2-1), lincRNA [lnc-NFATC2-1:1]
3.68172	CSF1R	colony stimulating factor 1 receptor	Homo sapiens colony stimulating factor 1 receptor (CSF1R), transcript variant 1, mRNA [NM_005211]
3.6679115			novel transcript [ENST00000412312]
3.5924587	NKAIN4	sodium/potassium transporting ATPase interacting 4	Homo sapiens sodium/potassium transporting ATPase interacting 4 (NKAIN4), transcript variant 3, mRNA [NM_001363747]
3.4664648	ID3	inhibitor of DNA binding 3, HLH protein	Homo sapiens inhibitor of DNA binding 3, HLH protein (ID3), mRNA [NM_002167]
3.4657917	PMEPA1	prostate transmembrane protein, androgen induced 1	Homo sapiens prostate transmembrane protein, androgen induced 1 (PMEPA1), transcript variant 1, mRNA [NM_020182]
3.445971	PLPP4	phospholipid phosphatase 4	Homo sapiens phospholipid phosphatase 4 (PLPP4), transcript variant 1, mRNA [NM_001030059]
3.3766325	LRRC32	leucine rich repeat containing 32	Homo sapiens leucine rich repeat containing 32 (LRRC32), transcript variant 1, mRNA [NM_005512]
3.3011947	ANKRD34B	ankyrin repeat domain 34B	Homo sapiens ankyrin repeat domain 34B (ANKRD34B), mRNA [NM_001004441]
3.2783365	SGCG	sarcoglycan gamma	Homo sapiens sarcoglycan gamma (SGCG), mRNA [NM_000231]
3.2071247	CCDC184	coiled-coil domain containing 184	coiled-coil domain containing 184 [Source:HGNC Symbol;Acc:HGNC:33749] [ENST00000316554]
3.0865474	TGFBI	transforming growth factor beta induced	Homo sapiens transforming growth factor beta induced (TGFBI), mRNA [NM_000358]
2.9922252	ANXA8L1	annexin A8 like 1	Homo sapiens annexin A8 like 1 (ANXA8L1), transcript variant 1, mRNA [NM_001098845]
2.9559965	HES1	hes family bHLH transcription factor 1	Homo sapiens hes family bHLH transcription factor 1 (HES1), mRNA [NM_005524]
2.9171617			novel transcript [ENST00000428667]
2.9120347	SCAT1	S-phase cancer associated transcript 1	Homo sapiens S-phase cancer associated transcript 1 (SCAT1), transcript variant 1, long non-coding RNA [NR_110848]
2.899002	MYOZ1	myozenin 1	myozenin 1 [Source:HGNC Symbol;Acc:HGNC:13752] [ENST00000359322]
2.8521745	VNN2	vanin 2	Homo sapiens vanin 2 (VNN2), transcript variant 1, mRNA [NM_004665]
2.83146	SMAD7	SMAD family member 7	Homo sapiens SMAD family member 7 (SMAD7), transcript variant 1, mRNA [NM_005904]
2.7887633	ID1	inhibitor of DNA binding 1, HLH protein	Homo sapiens inhibitor of DNA binding 1, HLH protein (ID1), transcript variant 1, mRNA [NM_002165]
2.7070231	LINC01711	long intergenic non-protein coding RNA 1711	Homo sapiens long intergenic non-protein coding RNA 1711 (LINC01711), long non-coding RNA [NR_125359]
2.7039597	SERPINE1	serpin family E member 1	Homo sapiens serpin family E member 1 (SERPINE1), mRNA [NM_000602]
2.7027452			novel transcript, antisense to ITPR1 [ENST00000449914]
2.6937828	LINC02551	long intergenic non-protein coding RNA 2551	Homo sapiens long intergenic non-protein coding RNA 2551 (LINC02551), long non-coding RNA [NR_125383]
2.6925333	PMEPA1	prostate transmembrane protein, androgen induced 1	Homo sapiens prostate transmembrane protein, androgen induced 1 (PMEPA1), transcript variant 1, mRNA [NM_020182]
2.6862376	ADGRG1	adhesion G protein-coupled receptor G1	Homo sapiens adhesion G protein-coupled receptor G1 (ADGRG1), transcript variant 3, mRNA [NM_201525]
2.6586843	DACT1	dishevelled binding antagonist of beta catenin 1	Homo sapiens dishevelled binding antagonist of beta catenin 1 (DACT1), transcript variant 1, mRNA [NM_016651]
2.625107	ST6GAL2	ST6 beta-galactoside alpha-2,6-sialyltransferase 2	Homo sapiens ST6 beta-galactoside alpha-2,6-sialyltransferase 2 (ST6GAL2), transcript variant 1, mRNA [NM_032528]
2.6076877
2.6033075	CRISPLD2	cysteine rich secretory protein LCCL domain containing 2	Homo sapiens cysteine rich secretory protein LCCL domain containing 2 (CRISPLD2), mRNA [NM_031476]
2.593936	PPP1R14C	protein phosphatase 1 regulatory inhibitor subunit 14C	Homo sapiens protein phosphatase 1 regulatory inhibitor subunit 14C (PPP1R14C), mRNA [NM_030949]
2.5879183	HHIP	hedgehog interacting protein	Homo sapiens hedgehog interacting protein (HHIP), mRNA [NM_022475]
2.5646968	HHIP	hedgehog interacting protein	Homo sapiens hedgehog interacting protein (HHIP), mRNA [NM_022475]
2.5599267	PTPRE	protein tyrosine phosphatase receptor type E	Homo sapiens protein tyrosine phosphatase, receptor type, E (PTPRE), transcript variant 1, mRNA [NM_006504]
2.554064	AMZ1	archaelysin family metallopeptidase 1	Homo sapiens archaelysin family metallopeptidase 1 (AMZ1), transcript variant 1, mRNA [NM_133463]
2.5490546	C1orf146	chromosome 1 open reading frame 146	chromosome 1 open reading frame 146 [Source:HGNC Symbol;Acc:HGNC:24032] [ENST00000370373]
2.5465143	EPHB2	EPH receptor B2	Homo sapiens EPH receptor B2 (EPHB2), transcript variant 2, mRNA [NM_004442]
2.544719	lnc-RP11-597K23.2.1-2	lnc-RP11-597K23.2.1-2:1	BC011509 Cox15 protein {Mus musculus} (exp=-1; wgp=0; cg=0), partial (5%) [THC2616036]
2.5164495	ST6GAL2	ST6 beta-galactoside alpha-2,6-sialyltransferase 2	Homo sapiens ST6 beta-galactoside alpha-2,6-sialyltransferase 2 (ST6GAL2), transcript variant 1, mRNA [NM_032528]
2.5039208	FSTL3	follistatin like 3	Homo sapiens follistatin like 3 (FSTL3), mRNA [NM_005860]
2.50303	MEGF6	multiple EGF like domains 6	Homo sapiens multiple EGF like domains 6 (MEGF6), mRNA [NM_001409]
2.4967422	CYTH1	cytohesin 1	Homo sapiens cytohesin 1 (CYTH1), transcript variant 8, mRNA [NM_001365041]
2.4918199	ALOX5AP	arachidonate 5-lipoxygenase activating protein	Homo sapiens arachidonate 5-lipoxygenase activating protein (ALOX5AP), transcript variant 1, mRNA [NM_001629]
2.4633574	CYTH1	cytohesin 1	Homo sapiens cytohesin 1 (CYTH1), transcript variant 1, mRNA [NM_004762]
2.4492347	BMF	Bcl2 modifying factor	Homo sapiens Bcl2 modifying factor (BMF), transcript variant 1, mRNA [NM_001003940]
2.4334006	lnc-TASP1-4	lnc-TASP1-4:2	LNCipedia lincRNA (lnc-TASP1-4), lincRNA [lnc-TASP1-4:2]
2.4184277	LTBP2	latent transforming growth factor beta binding protein 2	Homo sapiens latent transforming growth factor beta binding protein 2 (LTBP2), mRNA [NM_000428]
2.3963919	NOX4	NADPH oxidase 4	Homo sapiens NADPH oxidase 4 (NOX4), transcript variant NOX4B, mRNA [NM_001143836]
2.3779094	ANGPTL4	angiopoietin like 4	Homo sapiens angiopoietin like 4 (ANGPTL4), transcript variant 3, mRNA [NM_001039667]
2.3771539			long intergenic non-protein coding RNA 366 [Source:HGNC Symbol;Acc:HGNC:42688] [ENST00000441430]
2.3438182	IGFBP3	insulin like growth factor binding protein 3	Homo sapiens insulin like growth factor binding protein 3 (IGFBP3), transcript variant 1, mRNA [NM_001013398]
2.3326466	KANK4	KN motif and ankyrin repeat domains 4	Homo sapiens KN motif and ankyrin repeat domains 4 (KANK4), transcript variant 1, mRNA [NM_181712]
2.3268058	lnc-GDF10-3	lnc-GDF10-3:1	LNCipedia lincRNA (lnc-GDF10-3), lincRNA [lnc-GDF10-3:1]
2.315989	SNAI1	snail family transcriptional repressor 1	Homo sapiens snail family transcriptional repressor 1 (SNAI1), mRNA [NM_005985]
2.3112533			tripartite motif containing 80, pseudogene [Source:HGNC Symbol;Acc:HGNC:51490] [ENST00000455685]
2.311061	DOK7	docking protein 7	Homo sapiens docking protein 7 (DOK7), transcript variant 1, mRNA [NM_173660]
2.3082683	GRM4	glutamate metabotropic receptor 4	Homo sapiens glutamate metabotropic receptor 4 (GRM4), transcript variant 1, mRNA [NM_000841]
2.286915	EPHB2	EPH receptor B2	Homo sapiens EPH receptor B2 (EPHB2), transcript variant 2, mRNA [NM_004442]
2.2443078	LINC01583	long intergenic non-protein coding RNA 1583	Homo sapiens long intergenic non-protein coding RNA 1583 (LINC01583), long non-coding RNA [NR_120367]
2.2439384			COX10 antisense RNA 1 [Source:HGNC Symbol;Acc:HGNC:38873] [ENST00000577798]
2.2395842	COL5A1	collagen type V alpha 1 chain	Homo sapiens collagen type V alpha 1 chain (COL5A1), transcript variant 1, mRNA [NM_000093]
2.2251654	AMIGO2	adhesion molecule with Ig like domain 2	Homo sapiens adhesion molecule with Ig like domain 2 (AMIGO2), transcript variant 2, mRNA [NM_181847]
2.2128067	PIK3IP1	phosphoinositide-3-kinase interacting protein 1	Homo sapiens phosphoinositide-3-kinase interacting protein 1 (PIK3IP1), transcript variant 2, mRNA [NM_001135911]
2.2070572	LINC02593	long intergenic non-protein coding RNA 2593	Homo sapiens long intergenic non-protein coding RNA 2593 (LINC02593), transcript variant 1, long non-coding RNA [NR_026874]
2.2039633	LINC00842	long intergenic non-protein coding RNA 842	Homo sapiens long intergenic non-protein coding RNA 842 (LINC00842), long non-coding RNA [NR_033957]
2.1915803			novel transcript [ENST00000602736]
2.17987	CORO2B	coronin 2B	Homo sapiens coronin 2B (CORO2B), transcript variant 1, mRNA [NM_006091]
2.1773946	LINC01638	long intergenic non-protein coding RNA 1638	Homo sapiens long intergenic non-protein coding RNA 1638 (LINC01638), mRNA [NM_001350812]
2.1721025	lnc-C14orf166B-3	lnc-C14orf166B-3:3	LNCipedia lincRNA (lnc-C14orf166B-3), lincRNA [lnc-C14orf166B-3:3]
2.1686747	H1-9P	H1.9 linker histone, pseudogene	Homo sapiens histone linker H1 domain, spermatid-specific 1 (pseudogene) (HILS1), transcript variant 1, non-coding RNA [NR_024193]
2.1636932	LOC105370854	uncharacterized LOC105370854	uncharacterized LOC105370854 [Source:NCBI gene;Acc:105370854] [ENST00000558888]
2.1541364	JUNB	JunB proto-oncogene, AP-1 transcription factor subunit	Homo sapiens JunB proto-oncogene, AP-1 transcription factor subunit (JUNB), mRNA [NM_002229]
2.1330383	UCN2	urocortin 2	Homo sapiens urocortin 2 (UCN2), mRNA [NM_033199]
2.1287732	MRC2	mannose receptor C type 2	Homo sapiens mannose receptor C type 2 (MRC2), mRNA [NM_006039]
2.10905	SLC46A3	solute carrier family 46 member 3	Homo sapiens solute carrier family 46 member 3 (SLC46A3), transcript variant 1, mRNA [NM_181785]
2.1076822	LFNG	LFNG O-fucosylpeptide 3-beta-N-acetylglucosaminyltransferase	Homo sapiens LFNG O-fucosylpeptide 3-beta-N-acetylglucosaminyltransferase (LFNG), transcript variant 1, mRNA [NM_001040167]
2.0961592	DNER	delta/notch like EGF repeat containing	Homo sapiens delta/notch like EGF repeat containing (DNER), mRNA [NM_139072]
2.0929606	COL7A1	collagen type VII alpha 1 chain	Homo sapiens collagen type VII alpha 1 chain (COL7A1), mRNA [NM_000094]
2.0703886			Homo sapiens hypothetical protein MGC15705, mRNA (cDNA clone MGC:15705 IMAGE:3352097), complete cds. [BC007304]
2.062249	DOCK2	dedicator of cytokinesis 2	Homo sapiens dedicator of cytokinesis 2 (DOCK2), transcript variant 1, mRNA [NM_004946]
2.0586808	COL5A1	collagen type V alpha 1 chain	Homo sapiens collagen type V alpha 1 chain (COL5A1), transcript variant 1, mRNA [NM_000093]
2.053124	LPCAT2	lysophosphatidylcholine acyltransferase 2	Homo sapiens lysophosphatidylcholine acyltransferase 2 (LPCAT2), mRNA [NM_017839]
2.047598	COL16A1	collagen type XVI alpha 1 chain	Homo sapiens collagen type XVI alpha 1 chain (COL16A1), mRNA [NM_001856]
2.0389903	LPCAT2	lysophosphatidylcholine acyltransferase 2	Homo sapiens lysophosphatidylcholine acyltransferase 2 (LPCAT2), mRNA [NM_017839]
2.0282948	PIK3IP1-AS1	PIK3IP1 antisense RNA 1 (head to head)	Homo sapiens PIK3IP1 antisense RNA 1 (head to head) (PIK3IP1-AS1), long non-coding RNA [NR_110542]
2.024668			ST6GAL2 intronic transcript 1 [Source:HGNC Symbol;Acc:HGNC:41380] [ENST00000446058]
2.00696	FAP	fibroblast activation protein alpha	Homo sapiens fibroblast activation protein alpha (FAP), transcript variant 1, mRNA [NM_004460]
2.0021594	PID1	phosphotyrosine interaction domain containing 1	Homo sapiens phosphotyrosine interaction domain containing 1 (PID1), transcript variant 1, mRNA [NM_017933]

## Sheet: Supplementary Table S2
FC ([W50] vs [unstimulated])	GeneSymbol	GeneName	Description
-5.2432833	LINC01072	long intergenic non-protein coding RNA 1072	Homo sapiens long intergenic non-protein coding RNA 1072 (LINC01072), long non-coding RNA [NR_126380]
-3.7240927	NLGN1-AS1	NLGN1 antisense RNA 1	Homo sapiens NLGN1 antisense RNA 1 (NLGN1-AS1), long non-coding RNA [NR_046664]
-3.460566			T cell receptor alpha variable 40 [Source:HGNC Symbol;Acc:HGNC:12141] [ENST00000390467]
-3.3268905			novel transcript [ENST00000442876]
-3.2442598			immunoglobulin heavy variable 3-73 [Source:HGNC Symbol;Acc:HGNC:5623] [ENST00000390636]
-3.1884427	DCDC2	doublecortin domain containing 2	Homo sapiens doublecortin domain containing 2 (DCDC2), transcript variant 1, mRNA [NM_016356]
-3.0253458			Down syndrome critical region 4 [Source:HGNC Symbol;Acc:HGNC:3045] [ENST00000398948]
-3.0049684	KRTAP4-8	keratin associated protein 4-8	Homo sapiens keratin associated protein 4-8 (KRTAP4-8), transcript variant 2, mRNA [NM_001322457]
-2.6869857	LINC00534	long intergenic non-protein coding RNA 534	Homo sapiens long intergenic non-protein coding RNA 534 (LINC00534), long non-coding RNA [NR_051989]
-2.6779242			immunoglobulin heavy constant epsilon [Source:HGNC Symbol;Acc:HGNC:5522] [ENST00000390541]
-2.4618082	LAD1	ladinin 1	ladinin 1 [Source:HGNC Symbol;Acc:HGNC:6472] [ENST00000367313]
-2.4103258			novel transcript [ENST00000449215]
-2.345419	LINC02790	long intergenic non-protein coding RNA 2790	Homo sapiens long intergenic non-protein coding RNA 2790 (LINC02790), long non-coding RNA [NR_125991]
-2.3335178	ALKBH3-AS1	ALKBH3 antisense RNA 1	Homo sapiens ALKBH3 antisense RNA 1 (ALKBH3-AS1), long non-coding RNA [NR_038907]
-2.203			oocyte secreted protein 1 [Source:HGNC Symbol;Acc:HGNC:49233] [ENST00000645605]
-2.190207	NLRP10	NLR family pyrin domain containing 10	Homo sapiens NLR family pyrin domain containing 10 (NLRP10), mRNA [NM_176821]
-2.1872258	MPP4	membrane palmitoylated protein 4	Homo sapiens membrane palmitoylated protein 4 (MPP4), mRNA [NM_033066]
-2.1282802	PLEKHS1	pleckstrin homology domain containing S1	Homo sapiens pleckstrin homology domain containing S1 (PLEKHS1), transcript variant 1, mRNA [NM_182601]
-2.0916567			long intergenic non-protein coding RNA 661 [Source:HGNC Symbol;Acc:HGNC:27002] [ENST00000549131]
-2.0822656	CPA3	carboxypeptidase A3	Homo sapiens carboxypeptidase A3 (CPA3), mRNA [NM_001870]
-2.0337405	MPP4	membrane palmitoylated protein 4	Homo sapiens membrane palmitoylated protein 4 (MPP4), mRNA [NM_033066]
-2.0015306	TSSK1B	testis specific serine kinase 1B	testis specific serine kinase 1B [Source:HGNC Symbol;Acc:HGNC:14968] [ENST00000390666]

## Sheet: Supplementary Table S3
FC ([E8] vs [unstimulated])	GeneSymbol	GeneName	Description
2.6082962	KLHL6-AS1	KLHL6 antisense RNA 1	Homo sapiens KLHL6 antisense RNA 1 (KLHL6-AS1), long non-coding RNA [NR_046687]
2.5497303			novel transcript [ENST00000526947]
2.3630347	ERG	ETS transcription factor ERG	Homo sapiens ETS transcription factor ERG (ERG), transcript variant 2, mRNA [NM_004449]
2.3449676	ITGB6	integrin subunit beta 6	Homo sapiens integrin subunit beta 6 (ITGB6), transcript variant 1, mRNA [NM_000888]
2.3344529			novel transcript [ENST00000428667]
2.3077953	LOC102725019	uncharacterized LOC102725019	uncharacterized LOC102725019 [Source:NCBI gene;Acc:102725019] [ENST00000415156]
2.3029733	ID3	inhibitor of DNA binding 3, HLH protein	Homo sapiens inhibitor of DNA binding 3, HLH protein (ID3), mRNA [NM_002167]
2.2376604
2.2330883	FOXS1	forkhead box S1	forkhead box S1 [Source:HGNC Symbol;Acc:HGNC:3735] [ENST00000375978]
2.2019262	NKAIN4	sodium/potassium transporting ATPase interacting 4	Homo sapiens sodium/potassium transporting ATPase interacting 4 (NKAIN4), transcript variant 1, mRNA [NM_152864]
2.1844704	PROC	protein C, inactivator of coagulation factors Va and VIIIa	Homo sapiens protein C, inactivator of coagulation factors Va and VIIIa (PROC), mRNA [NM_000312]
2.154531	ALOX5AP	arachidonate 5-lipoxygenase activating protein	Homo sapiens arachidonate 5-lipoxygenase activating protein (ALOX5AP), transcript variant 1, mRNA [NM_001629]
2.076612	PLPP4	phospholipid phosphatase 4	Homo sapiens phospholipid phosphatase 4 (PLPP4), transcript variant 1, mRNA [NM_001030059]
2.0549288	ANGPTL4	angiopoietin like 4	Homo sapiens angiopoietin like 4 (ANGPTL4), transcript variant 3, mRNA [NM_001039667]
2.0508044			novel transcript [ENST00000429588]
2.028805	PROC	protein C, inactivator of coagulation factors Va and VIIIa	Homo sapiens protein C, inactivator of coagulation factors Va and VIIIa (PROC), mRNA [NM_000312]

## Sheet: Supplementary Table S4
FC ([E8] vs [unstimulated])	GeneSymbol	GeneName	Description
-4.4335885			immunoglobulin heavy variable 3-73 [Source:HGNC Symbol;Acc:HGNC:5623] [ENST00000390636]
-4.2550726			Down syndrome critical region 4 [Source:HGNC Symbol;Acc:HGNC:3045] [ENST00000398948]
-2.6707494	LINC02430	long intergenic non-protein coding RNA 2430	long intergenic non-protein coding RNA 2430 [Source:HGNC Symbol;Acc:HGNC:53361] [ENST00000504755]
-2.5059273	LINC00620	long intergenic non-protein coding RNA 620	Homo sapiens long intergenic non-protein coding RNA 620 (LINC00620), long non-coding RNA [NR_027103]
-2.2738101			oocyte secreted protein 1 [Source:HGNC Symbol;Acc:HGNC:49233] [ENST00000645605]
-2.0812988			long intergenic non-protein coding RNA 661 [Source:HGNC Symbol;Acc:HGNC:27002] [ENST00000549131]

## Sheet: Supplementary Table S5
FC ([K1A] vs [unstimulated])	GeneSymbol	GeneName	Description
3.9887562	KLHL6-AS1	KLHL6 antisense RNA 1	Homo sapiens KLHL6 antisense RNA 1 (KLHL6-AS1), long non-coding RNA [NR_046687]
3.8795416	ITGB6	integrin subunit beta 6	Homo sapiens integrin subunit beta 6 (ITGB6), transcript variant 1, mRNA [NM_000888]
3.109906			novel transcript [ENST00000526947]
3.021108			novel transcript [ENST00000414911]
2.9368975	ERG	ETS transcription factor ERG	Homo sapiens ETS transcription factor ERG (ERG), transcript variant 2, mRNA [NM_004449]
2.801419	PROC	protein C, inactivator of coagulation factors Va and VIIIa	Homo sapiens protein C, inactivator of coagulation factors Va and VIIIa (PROC), mRNA [NM_000312]
2.7897851	FOXS1	forkhead box S1	forkhead box S1 [Source:HGNC Symbol;Acc:HGNC:3735] [ENST00000375978]
2.7805057	ITGA11	integrin subunit alpha 11	Homo sapiens integrin subunit alpha 11 (ITGA11), mRNA [NM_001004439]
2.6879647	NKAIN4	sodium/potassium transporting ATPase interacting 4	Homo sapiens sodium/potassium transporting ATPase interacting 4 (NKAIN4), transcript variant 1, mRNA [NM_152864]
2.6617973			novel transcript [ENST00000429588]
2.6603684			novel transcript [ENST00000428667]
2.641569	SGCG	sarcoglycan gamma	Homo sapiens sarcoglycan gamma (SGCG), mRNA [NM_000231]
2.5742161	ITGA11	integrin subunit alpha 11	Homo sapiens integrin subunit alpha 11 (ITGA11), mRNA [NM_001004439]
2.4905326	PLPP4	phospholipid phosphatase 4	Homo sapiens phospholipid phosphatase 4 (PLPP4), transcript variant 1, mRNA [NM_001030059]
2.4709072	ALOX5AP	arachidonate 5-lipoxygenase activating protein	Homo sapiens arachidonate 5-lipoxygenase activating protein (ALOX5AP), transcript variant 1, mRNA [NM_001629]
2.4264894	PROC	protein C, inactivator of coagulation factors Va and VIIIa	Homo sapiens protein C, inactivator of coagulation factors Va and VIIIa (PROC), mRNA [NM_000312]
2.423726	lnc-NFATC2-1	lnc-NFATC2-1:1	LNCipedia lincRNA (lnc-NFATC2-1), lincRNA [lnc-NFATC2-1:1]
2.3324268	NOX4	NADPH oxidase 4	Homo sapiens NADPH oxidase 4 (NOX4), transcript variant 1, mRNA [NM_016931]
2.2840161	ID3	inhibitor of DNA binding 3, HLH protein	Homo sapiens inhibitor of DNA binding 3, HLH protein (ID3), mRNA [NM_002167]
2.1970532	LRRC32	leucine rich repeat containing 32	Homo sapiens leucine rich repeat containing 32 (LRRC32), transcript variant 1, mRNA [NM_005512]
2.1945176	HES1	hes family bHLH transcription factor 1	Homo sapiens hes family bHLH transcription factor 1 (HES1), mRNA [NM_005524]
2.1873872	ANGPTL4	angiopoietin like 4	Homo sapiens angiopoietin like 4 (ANGPTL4), transcript variant 3, mRNA [NM_001039667]
2.1492815	SERPINE1	serpin family E member 1	Homo sapiens serpin family E member 1 (SERPINE1), mRNA [NM_000602]
2.1439428	ANXA8L1	annexin A8 like 1	Homo sapiens annexin A8 like 1 (ANXA8L1), transcript variant 1, mRNA [NM_001098845]
2.1370053	ANKRD34B	ankyrin repeat domain 34B	Homo sapiens ankyrin repeat domain 34B (ANKRD34B), mRNA [NM_001004441]
2.0615904	SMAD7	SMAD family member 7	Homo sapiens SMAD family member 7 (SMAD7), transcript variant 1, mRNA [NM_005904]
2.0123618	COL4A4	collagen type IV alpha 4 chain	Homo sapiens collagen type IV alpha 4 chain (COL4A4), mRNA [NM_000092]
2.011921			novel transcript, antisense to ITPR1 [ENST00000449914]
2.0102668	ID1	inhibitor of DNA binding 1, HLH protein	Homo sapiens inhibitor of DNA binding 1, HLH protein (ID1), transcript variant 1, mRNA [NM_002165]
2.0058053	CSF1R	colony stimulating factor 1 receptor	Homo sapiens colony stimulating factor 1 receptor (CSF1R), transcript variant 1, mRNA [NM_005211]

## Sheet: Supplementary Table S6
FC ([K1A] vs [unstimulated])	GeneSymbol	GeneName	Description
-5.350658			Down syndrome critical region 4 [Source:HGNC Symbol;Acc:HGNC:3045] [ENST00000398948]
-4.68452			novel transcript [ENST00000442876]
-4.6402726			immunoglobulin heavy variable 3-73 [Source:HGNC Symbol;Acc:HGNC:5623] [ENST00000390636]
-2.9977565	NLGN1-AS1	NLGN1 antisense RNA 1	Homo sapiens NLGN1 antisense RNA 1 (NLGN1-AS1), long non-coding RNA [NR_046664]
-2.7653222			novel transcript [ENST00000502923]
-2.1654713			novel transcript [ENST00000442712]
-2.1473026	lnc-BPHL-2	lnc-BPHL-2:2	LNCipedia lincRNA (lnc-BPHL-2), lincRNA [lnc-BPHL-2:2]
